# Supplementary material for: Self-Assembly and Crystal Structure of Boc-Protected Dipeptides Containing L-Phenylalanine and L-Tyrosine
Source: Materials (Basel). 2026 Mar 26;19(7):1319. doi: 10.3390/ma19071319 (PMC13073371; doi:10.3390/ma19071319)
Supplement: Supplementary file 1 [file materials-19-01319-s001.zip]

Archive with 1 entries (1 files):
- materials-4185588-supplementary.pdf
